# Supplementary material for: Epidemic Mitigation and Marginal Mortality Gains Using Self-Testing as a Diagnostic Intervention for Epidemic-Prone Diseases in Africa
Source: Diagnostics (Basel). 2026 Jul 3;16(13):2092. doi: 10.3390/diagnostics16132092 (PMC13360251; doi:10.3390/diagnostics16132092)
Supplement: Supplementary file 1 [file diagnostics-16-02092-s001.zip]

Archive with 1 entries (1 files):
- diagnostics-4352664-supplementary.pdf
